# Supplementary material for: UTRGAN: learning to generate 5′ UTR sequences for optimized translation efficiency and gene expression
Source: Bioinform Adv. 2025 Jun 10;5(1):vbaf134. doi: 10.1093/bioadv/vbaf134 (PMC12228966; doi:10.1093/bioadv/vbaf134)
Supplement: vbaf134_Supplementary_Data [file vbaf134_supplementary_data.zip]

Archive with 1 entries (1 files):
- UTRGAN Supplementary Information.pdf
